# Supplementary material for: Astragaloside IV attenuates ferroptosis after subarachnoid hemorrhage via Nrf2/HO-1 signaling pathway
Source: Front Pharmacol. 2022 Aug 19;13:924826. doi: 10.3389/fphar.2022.924826 (PMC9437486; doi:10.3389/fphar.2022.924826)
Supplement: Supplementary file 2 [file DataSheet1.xlsx]

## Sheet: fig2
fig2B	Sham	SAH	SAH+AS-IV	SAH+Fer-1	SAH+AS-IV+DMSO	SAH+AS-IV+ML385
	0	13	13	12	14	11
	0	12	12	11	15	13
	0	14	13	15	11	15
	0	13	15	13	14	12
	0	15	14	16	12	15
	0	10	10	14	13	14
fig2C	Sham	SAH	SAH+AS-IV	SAH+Fer-1
	18	10	12	12
	18	13	11	11
	18	11	12	12
	17	9	13	13
	18	12	14	14
	18	10	14	13
	17	10	13	13
	18	11	14	14
fig2D	Sham	SAH	SAH+AS-IV	SAH+Fer-1
	3	1	4	2
	4	1	4	2
	4	2	3	4
	4	2	2	2
	3	2	3	3
	4	2	2	3
	4	1	3	3
	3	2	2	2
fig2E	Sham	SAH	SAH+AS-IV	SAH+Fer-1
	79	80.52	79.26	80.21
	78.54	81.02	80.13	79.82
	78.61	80.31	79.56	78.95
	79.25	79.63	78.92	79.35
	78.51	79.55	78.89	79.71
	78.82	80.96	79.63	79.39
	78.86	80.83	79.72	79.86
	78.67	80.26	79.25	79.53
fig2G	Sham	SAH	SAH+AS-IV	SAH+Fer-1
	11	180	78	113
	9	196	71	96
	10	200	73	90
	22	161	83	120
	15	170	95	94
	13	171	93	111

## Sheet: fig3
fig3A	Sham	SAH	SAH+AS-IV	SAH+Fer-1
	0.05096	0.1036	0.09128	0.08344
	0.05208	0.09688	0.07728	0.07448
	0.05768	0.09128	0.09352	0.0868
	0.04592	0.08848	0.09576	0.09296
	0.05376	0.10752	0.09072	0.09128
	0.04872	0.10472	0.07784	0.07616
	0.05208	0.10584	0.08848	0.08568
	0.0532	0.1092	0.08176	0.07952
fig3B	Sham	SAH	SAH+AS-IV	SAH+Fer-1
	105.208	178.125	146.875	147.917
	91.6667	161.458	128.125	143.75
	85.4167	201.042	121.875	161.458
	109.375	216.667	178.125	134.375
	117.708	172.917	162.5	190.625
	88.5417	205.208	159.375	141.667
	112.5	194.792	168.75	175
	89.5833	176.042	160.417	165.625
fig3C	Sham	SAH	SAH+AS-IV	SAH+Fer-1
	2.16	6.13	5.03	5.07
	1.83	6.36	5.67	4.69
	1.62	5.37	4.23	4.81
	2.38	5.82	4.96	5.51
	1.59	6.18	4.63	4.98
	2.45	5.73	5.51	5.87
	2.25	6.24	5.21	5.37
	1.92	5.87	4.92	5.12
fig3D	Sham	SAH	SAH+AS-IV	SAH+Fer-1
	101.176	69.7479	79.1597	79.4958
	104.706	71.0924	81.0084	83.3613
	90.4202	53.9496	63.5294	85.3782
	109.076	53.1092	65.8824	67.563
	93.4454	74.4538	92.9412	87.8992
	109.58	61.3445	85.8824	71.0924
	97.8151	54.7899	71.9328	78.3193
	93.7815	59.4958	77.9832	76.3025
fig3F	Sham	SAH	SAH+AS-IV	SAH+Fer-1
	0.993038	0.357759	0.727424	0.67073
	1.09977	0.6487	0.630732	0.644504
	0.909326	0.297752	0.688197	0.762545
	1.06219	0.534841	0.564643	0.579836
	0.94602	0.314549	0.670383	0.704473
	0.989653	0.365326	0.655087	0.702102
fig3G	Sham	SAH	SAH+AS-IV	SAH+Fer-1
	1.12673	0.266399	0.938117	0.681648
	0.985796	0.298796	0.833668	0.655213
	1.13763	0.135692	0.74317	0.940639
	0.926847	0.311334	0.584154	0.824709
	0.996452	0.183891	0.943991	0.961095
	0.826537	0.348455	0.611456	0.89518
fig3H	Sham	SAH	SAH+AS-IV	SAH+Fer-1
	1.01245	0.59751	0.829876	0.879668
	1.03734	0.439834	0.954357	0.871369
	0.937759	0.423237	0.713693	0.962656
	1.05394	0.738589	0.73029	0.738589
	1.06224	0.53112	0.755187	0.755187
	0.896266	0.622407	0.979253	0.929461

## Sheet: fig4
fig4B	Sham	SAH	SAH+AS-IV	SAH+AS-IV+DMSO	SAH+AS-IV+ML385
	0.758057	2.09342	5.19053	5.4538	2.9122
	1.14145	3.50705	6.42799	6.92464	3.8569
	0.90914	2.8816	5.88975	6.47252	3.93411
	0.744854	1.92508	5.33591	6.09669	3.30433
	1.47658	3.43426	6.49178	6.94663	3.48805
	0.969915	3.14336	6.3088	5.9594	4.29096
fig4C	Sham	SAH	SAH+AS-IV	SAH+AS-IV+DMSO	SAH+AS-IV+ML385
	0.931404	0.581145	0.323509	0.300504	0.691348
	0.969231	0.795864	0.350527	0.353728	0.661609
	1.07445	0.62273	0.151392	0.176435	0.86698
	1.12925	0.724567	0.302719	0.298425	0.5343
	0.91045	0.702585	0.272443	0.403922	0.873379
	0.985212	0.458708	0.153749	0.198636	0.653381
fig4D	Sham	SAH	SAH+AS-IV	SAH+AS-IV+DMSO	SAH+AS-IV+ML385
	1.39567	2.39467	4.09257	4.31812	2.64768
	1.03517	2.41967	4.2644	4.65185	2.49332
	0.465395	1.35698	3.09969	3.56676	3.12835
	1.15619	2.59233	3.86096	3.85163	2.76858
	1.1431	1.9068	4.17853	4.77349	3.13865
	0.804473	1.29745	3.50823	4.16028	2.36476
fig4E	Sham	SAH	SAH+AS-IV	SAH+AS-IV+DMSO	SAH+AS-IV+ML385
	0.916168	1.1497	1.74251	1.8503	1.20359
	0.952096	1.25749	1.70659	2.01198	1.38323
	1.00599	1.13174	1.95808	1.70659	1.41916
	1.09581	1.1497	1.83234	1.65269	1.36527
	1.04192	1.34731	1.67066	2.0479	1.13174
	0.988024	1.31138	1.61677	1.74251	1.09581

## Sheet: fig5
fig5A	Sham	SAH	SAH+AS-IV	SAH+AS-IV+DMSO	SAH+AS-IV+ML385
	18	11	13	13	12
	18	13	13	12	11
	18	10	14	12	12
	17	11	13	13	13
	18	10	14	14	12
	17	12	12	14	12
	17	10	13	14	11
	18	11	14	13	12
fig5B	Sham	SAH	SAH+AS-IV	SAH+AS-IV+DMSO	SAH+AS-IV+ML385
	4	1	2	2	1
	4	2	3	3	2
	3	2	2	3	1
	4	1	3	3	2
	3	1	3	2	2
	4	2	3	2	2
	3	1	2	3	1
	4	2	3	2	2
fig5C	Sham	SAH	SAH+AS-IV	SAH+AS-IV+DMSO	SAH+AS-IV+ML385
	79.13	81.07	79.63	79.43	80.63
	78.65	80.56	78.95	80.08	80.59
	78.72	80.129	80.15	79.38	79.45
	79.38	79.83	79.35	78.79	79.86
	78.2	79.95	79.63	78.91	80.72
	79.01	81.12	79.23	79.83	79.93
	78.89	80.65	79.83	79.65	79.86
	79.16	80.28	79.45	79.58	80.21
fig5E	Sham	SAH	SAH+ASIV	SAH+ASIV+DMSO	SAH+ASIV+ML385
	15	166	110	83	160
	14	189	76	78	152
	11	181	92	74	162
	15	193	91	105	170
	21	180	84	92	148
	30	163	78	84	175
fig5F	Sham	SAH	SAH+AS-IV	SAH+AS-IV+DMSO	SAH+AS-IV+ML385
	0.05376	0.10752	0.09184	0.0784	0.1008
	0.04816	0.10248	0.08904	0.08792	0.098
	0.05656	0.09688	0.07504	0.09688	0.08568
	0.05936	0.084	0.07672	0.07616	0.09968
	0.05264	0.1036	0.07952	0.08288	0.10472
	0.04984	0.09856	0.09464	0.08736	0.0868
	0.05152	0.10584	0.08736	0.08456	0.09688
	0.0532	0.10136	0.0812	0.09072	0.09408
fig5G	Sham	SAH	SAH+AS-IV	SAH+AS-IV+DMSO	SAH+AS-IV+ML385
	114.286	224.631	170.443	175.369	190.148
	121.182	213.793	143.842	169.458	219.704
	80.7882	166.502	172.414	124.138	185.222
	77.8325	180.296	123.153	145.813	174.384
	95.5665	175.369	127.094	160.591	214.778
	105.419	199.015	165.517	142.857	218.719
	110.345	193.103	156.65	165.517	208.867
	94.5813	184.236	153.695	151.724	194.089
fig5H	Sham	SAH	SAH+AS-IV	SAH+AS-IV+DMSO	SAH+AS-IV+ML385
	2.21	6.35	5.35	5.28	6.28
	2.58	5.83	5.12	5.63	6.75
	1.96	5.46	4.62	4.82	5.86
	1.78	6.48	4.81	4.71	5.59
	2.15	6.02	5.46	4.45	5.61
	2.18	5.92	4.85	5.38	6.57
	2.21	5.88	5.18	4.79	6.02
	2.06	5.61	4.87	5.02	5.81
fig5I	Sham	SAH	SAH+AS-IV	SAH+AS-IV+DMSO	SAH+AS-IV+ML385
	95.7945	59.3329	78.8896	75.9064	52.2063
	103.253	65.6308	79.7183	76.735	58.1728
	93.6399	47.0686	77.398	79.884	64.4707
	89.8281	57.1784	62.6476	63.3105	47.5658
	109.053	60.9903	65.2994	65.6308	44.4168
	115.351	54.3609	76.5693	72.2602	48.5602
	98.2805	59.9959	70.4371	75.5749	56.8469
	94.8001	58.1728	72.5917	72.4259	53.6979
fig5K	Sham						SAH						SAH+AS-IV						SAH+AS-IV+DMSO						SAH+AS-IV+ML385
SLC7A11	1.0174	1.04304	0.934598	0.888286	1.09984	1.01684	0.344467	0.316405	0.453445	0.273561	0.18576	0.467803	0.781661	0.843105	0.791519	0.706168	0.902455	0.92612	0.669885	0.677189	0.834277	0.64871	0.912302	0.739146	0.249831	0.346434	0.29174	0.369906	0.199443	0.249751
GPX4	1.02782	0.925467	0.981811	1.12257	0.884982	1.05735	0.217504	0.301514	0.48818	0.356677	0.179039	0.378367	1.01124	0.909918	0.772546	0.97625	0.829445	0.888384	0.98253	0.708844	0.58873	0.913734	0.730829	0.963371	0.414561	0.167469	0.24233	0.329633	0.261385	0.478865
